# Supplementary material for: Serine 13 of the human cytomegalovirus viral cyclin-dependent kinase UL97 is required for regulatory protein 14-3-3 binding and UL97 stability
Source: J Biol Chem. 2022 Sep 20;298(11):102513. doi: 10.1016/j.jbc.2022.102513 (PMC9587022; doi:10.1016/j.jbc.2022.102513)
Supplement: supporting information [file mmc1.xlsx]

## Sheet: Sheet1
Displaying:Quantitative Value (Normalized Total Spectra)			a	b	c	d	FC(b/a)	FC(d/c)
Identified Proteins (194)	Accession Number	Molecular Weight	1_Ctrl	2_UL97	1_Ctrl_120914	2_UL97_120914
HSP71_HUMAN Heat shock 70 kDa protein 1A/1B OS=Homo sapiens GN=HSPA1A PE=1 SV=5	P08107	70 kDa	6.7627	59.621	20.367	73.278	8.81615	3.59788
HSP7C_HUMAN Heat shock cognate 71 kDa protein OS=Homo sapiens GN=HSPA8 PE=1 SV=1	P11142	71 kDa	0	54.379	27.773	56.424	NA	2.03161
HS90B_HUMAN Heat shock protein HSP 90-beta OS=Homo sapiens GN=HSP90AB1 PE=1 SV=4	P08238	83 kDa	0	31.448	12.961	43.967	NA	3.39225
ACTB_HUMAN Actin, cytoplasmic 1 OS=Homo sapiens GN=ACTB PE=1 SV=1	P60709 (+1)	42 kDa	148.78	11.138	20.367	8.0606	0.0748622	0.395768
ALBU_HUMAN Serum albumin OS=Homo sapiens GN=ALB PE=1 SV=2	P02768	69 kDa	182.59	7.2069	3.703	5.1295	0.0394704	1.38523
GRP75_HUMAN Stress-70 protein, mitochondrial OS=Homo sapiens GN=HSPA9 PE=1 SV=2	P38646	74 kDa	0	9.8276	11.109	13.19	NA	1.18733
HS90A_HUMAN Heat shock protein HSP 90-alpha OS=Homo sapiens GN=HSP90AA1 PE=1 SV=5	P07900	85 kDa	0	27.517	5.5545	34.441	NA	6.20056
1433E_HUMAN 14-3-3 protein epsilon OS=Homo sapiens GN=YWHAE PE=1 SV=1	P62258	29 kDa	0	23.586	1.8515	24.915	NA	13.4567
GRP78_HUMAN 78 kDa glucose-regulated protein OS=Homo sapiens GN=HSPA5 PE=1 SV=2	P11021	72 kDa	0	18.345	14.812	14.656	NA	0.989468
EF1A1_HUMAN Elongation factor 1-alpha 1 OS=Homo sapiens GN=EEF1A1 PE=1 SV=1	P68104	50 kDa	13.525	8.5172	14.812	11.725	0.629738	0.791588
DCTP1_HUMAN dCTP pyrophosphatase 1 OS=Homo sapiens GN=DCTPP1 PE=1 SV=1	Q9H773	19 kDa	6.7627	5.2414	22.218	10.259	0.775045	0.461743
TBB5_HUMAN Tubulin beta chain OS=Homo sapiens GN=TUBB PE=1 SV=2	P07437	50 kDa	6.7627	12.448	1.8515	18.32	1.84068	9.89468
EF2_HUMAN Elongation factor 2 OS=Homo sapiens GN=EEF2 PE=1 SV=4	P13639	95 kDa	0	7.8621	7.406	13.923	NA	1.87996
CH60_HUMAN 60 kDa heat shock protein, mitochondrial OS=Homo sapiens GN=HSPD1 PE=1 SV=2	P10809	61 kDa	0	11.138	14.812	18.32	NA	1.23683
ROA2_HUMAN Heterogeneous nuclear ribonucleoproteins A2/B1 OS=Homo sapiens GN=HNRNPA2B1 PE=1 SV=2	P22626	37 kDa	0	5.8966	40.733	8.0606	NA	0.197889
TBA1B_HUMAN Tubulin alpha-1B chain OS=Homo sapiens GN=TUBA1B PE=1 SV=1	P68363	50 kDa	0	7.8621	1.8515	13.923	NA	7.51985
CDC37_HUMAN Hsp90 co-chaperone Cdc37 OS=Homo sapiens GN=CDC37 PE=1 SV=1	Q16543	44 kDa	0	10.483	0	11.725	NA	NA
HNRPU_HUMAN Heterogeneous nuclear ribonucleoprotein U OS=Homo sapiens GN=HNRNPU PE=1 SV=6	Q00839	91 kDa	0	4.5862	29.624	5.8623	NA	0.19789
1433G_HUMAN 14-3-3 protein gamma OS=Homo sapiens GN=YWHAG PE=1 SV=2	P61981	28 kDa	0	11.138	0	13.19	NA	NA
ENOA_HUMAN Alpha-enolase OS=Homo sapiens GN=ENO1 PE=1 SV=2	P06733	47 kDa	0	7.2069	12.961	9.5262	NA	0.73499
MIF_HUMAN Macrophage migration inhibitory factor OS=Homo sapiens GN=MIF PE=1 SV=4	P14174	12 kDa	20.288	3.931	14.812	8.0606	0.19376	0.544194
ATPB_HUMAN ATP synthase subunit beta, mitochondrial OS=Homo sapiens GN=ATP5B PE=1 SV=3	P06576	57 kDa	0	4.5862	16.664	8.0606	NA	0.483713
HNRPM_HUMAN Heterogeneous nuclear ribonucleoprotein M OS=Homo sapiens GN=HNRNPM PE=1 SV=3	P52272	78 kDa	0	5.8966	18.515	2.9311	NA	0.158309
TCPD_HUMAN T-complex protein 1 subunit delta OS=Homo sapiens GN=CCT4 PE=1 SV=4	P50991	58 kDa	0	5.8966	3.703	7.3278	NA	1.97888
NPM_HUMAN Nucleophosmin OS=Homo sapiens GN=NPM1 PE=1 SV=2	P06748	33 kDa	0	3.931	20.367	6.595	NA	0.323808
DNJA1_HUMAN DnaJ homolog subfamily A member 1 OS=Homo sapiens GN=DNAJA1 PE=1 SV=2	P31689	45 kDa	0	5.2414	0	5.1295	NA	NA
1433T_HUMAN 14-3-3 protein theta OS=Homo sapiens GN=YWHAQ PE=1 SV=1	P27348	28 kDa	0	10.483	1.8515	11.725	NA	6.3327
HBB_HUMAN Hemoglobin subunit beta OS=Homo sapiens GN=HBB PE=1 SV=2	P68871	16 kDa	87.915	3.2759	3.703	1.4656	0.0372621	0.395787
LMNB1_HUMAN Lamin-B1 OS=Homo sapiens GN=LMNB1 PE=1 SV=2	P20700	66 kDa	0	4.5862	18.515	1.4656	NA	0.0791574
HNRPK_HUMAN Heterogeneous nuclear ribonucleoprotein K OS=Homo sapiens GN=HNRNPK PE=1 SV=1	P61978	51 kDa	0	3.931	16.664	4.3967	NA	0.263844
HS105_HUMAN Heat shock protein 105 kDa OS=Homo sapiens GN=HSPH1 PE=1 SV=1	Q92598 (+2)	97 kDa	0	9.1724	0	1.4656	NA	NA
G3P_HUMAN Glyceraldehyde-3-phosphate dehydrogenase OS=Homo sapiens GN=GAPDH PE=1 SV=3	P04406	36 kDa	13.525	4.5862	14.812	8.0606	0.339091	0.544194
HORN_HUMAN Hornerin OS=Homo sapiens GN=HRNR PE=1 SV=2	Q86YZ3	282 kDa	13.525	1.9655	1.8515	3.6639	0.145323	1.97888
ROA1_HUMAN Heterogeneous nuclear ribonucleoprotein A1 OS=Homo sapiens GN=HNRNPA1 PE=1 SV=5	P09651	39 kDa	6.7627	2.6207	22.218	2.1983	0.387523	0.0989423
VIME_HUMAN Vimentin OS=Homo sapiens GN=VIM PE=1 SV=4	P08670	54 kDa	6.7627	3.2759	5.5545	3.6639	0.484407	0.659627
FAS_HUMAN Fatty acid synthase OS=Homo sapiens GN=FASN PE=1 SV=3	P49327	273 kDa	0	5.2414	5.5545	5.8623	NA	1.05541
TCPA_HUMAN T-complex protein 1 subunit alpha OS=Homo sapiens GN=TCP1 PE=1 SV=1	P17987	60 kDa	0	3.931	1.8515	7.3278	NA	3.95776
TIF1B_HUMAN Transcription intermediary factor 1-beta OS=Homo sapiens GN=TRIM28 PE=1 SV=5	Q13263	89 kDa	0	9.1724	0	12.457	NA	NA
TCPZ_HUMAN T-complex protein 1 subunit zeta OS=Homo sapiens GN=CCT6A PE=1 SV=3	P40227	58 kDa	0	3.931	1.8515	3.6639	NA	1.97888
TCPG_HUMAN T-complex protein 1 subunit gamma OS=Homo sapiens GN=CCT3 PE=1 SV=4	P49368	61 kDa	0	5.8966	0	2.1983	NA	NA
ALDOA_HUMAN Fructose-bisphosphate aldolase A OS=Homo sapiens GN=ALDOA PE=1 SV=2	P04075	39 kDa	0	3.2759	7.406	5.8623	NA	0.791561
1433F_HUMAN 14-3-3 protein eta OS=Homo sapiens GN=YWHAH PE=1 SV=4	Q04917	28 kDa	0	8.5172	0	8.7934	NA	NA
TCPB_HUMAN T-complex protein 1 subunit beta OS=Homo sapiens GN=CCT2 PE=1 SV=4	P78371	57 kDa	0	5.2414	1.8515	8.0606	NA	4.35355
DESP_HUMAN Desmoplakin OS=Homo sapiens GN=DSP PE=1 SV=3	P15924	332 kDa	13.525	1.9655	5.5545	0	0.145323	0
TCPQ_HUMAN T-complex protein 1 subunit theta OS=Homo sapiens GN=CCT8 PE=1 SV=4	P50990	60 kDa	0	6.5517	1.8515	2.1983	NA	1.18731
HNRH1_HUMAN Heterogeneous nuclear ribonucleoprotein H OS=Homo sapiens GN=HNRNPH1 PE=1 SV=4	P31943	49 kDa	0	5.2414	14.812	3.6639	NA	0.24736
CLH1_HUMAN Clathrin heavy chain 1 OS=Homo sapiens GN=CLTC PE=1 SV=5	Q00610	192 kDa	0	1.3103	9.2575	3.6639	NA	0.395776
NUCL_HUMAN Nucleolin OS=Homo sapiens GN=NCL PE=1 SV=3	P19338	77 kDa	0	3.2759	14.812	2.1983	NA	0.148413
1433Z_HUMAN 14-3-3 protein zeta/delta OS=Homo sapiens GN=YWHAZ PE=1 SV=1	P63104	28 kDa	6.7627	7.8621	0	13.19	1.16257	NA
EFTU_HUMAN Elongation factor Tu, mitochondrial OS=Homo sapiens GN=TUFM PE=1 SV=2	P49411	50 kDa	0	1.9655	0	4.3967	NA	NA
TCPH_HUMAN T-complex protein 1 subunit eta OS=Homo sapiens GN=CCT7 PE=1 SV=2	Q99832	59 kDa	0	5.8966	0	2.1983	NA	NA
TPIS_HUMAN Triosephosphate isomerase OS=Homo sapiens GN=TPI1 PE=1 SV=2	P60174	27 kDa	6.7627	5.2414	5.5545	3.6639	0.775045	0.659627
HSP76_HUMAN Heat shock 70 kDa protein 6 OS=Homo sapiens GN=HSPA6 PE=1 SV=2	P17066	71 kDa	0	20.31	0	23.449	NA	NA
TCPE_HUMAN T-complex protein 1 subunit epsilon OS=Homo sapiens GN=CCT5 PE=1 SV=1	P48643	60 kDa	0	3.2759	1.8515	1.4656	NA	0.791574
HSP74_HUMAN Heat shock 70 kDa protein 4 OS=Homo sapiens GN=HSPA4 PE=1 SV=4	P34932	94 kDa	0	3.931	1.8515	4.3967	NA	2.37467
MDHM_HUMAN Malate dehydrogenase, mitochondrial OS=Homo sapiens GN=MDH2 PE=1 SV=3	P40926	36 kDa	0	5.2414	3.703	4.3967	NA	1.18733
PPIA_HUMAN Peptidyl-prolyl cis-trans isomerase A OS=Homo sapiens GN=PPIA PE=1 SV=2	P62937	18 kDa	0	2.6207	5.5545	1.4656	NA	0.263858
CDK1_HUMAN Cell division protein kinase 1 OS=Homo sapiens GN=CDK1 PE=1 SV=2	P06493	34 kDa	0	4.5862	0	5.1295	NA	NA
HBA_HUMAN Hemoglobin subunit alpha OS=Homo sapiens GN=HBA1 PE=1 SV=2	P69905	15 kDa	33.814	0.65517	1.8515	0	0.0193757	0
C1QBP_HUMAN Complement component 1 Q subcomponent-binding protein, mitochondrial OS=Homo sapiens GN=C1QBP PE=1 SV=1	Q07021	31 kDa	0	2.6207	5.5545	7.3278	NA	1.31925
LDHB_HUMAN L-lactate dehydrogenase B chain OS=Homo sapiens GN=LDHB PE=1 SV=2	P07195	37 kDa	0	3.2759	3.703	4.3967	NA	1.18733
HNRPL_HUMAN Heterogeneous nuclear ribonucleoprotein L OS=Homo sapiens GN=HNRNPL PE=1 SV=2	P14866	64 kDa	0	0.65517	7.406	1.4656	NA	0.197894
CHIP_HUMAN E3 ubiquitin-protein ligase CHIP OS=Homo sapiens GN=STUB1 PE=1 SV=2	Q9UNE7	35 kDa	0	1.3103	0	1.4656	NA	NA
MARK3_HUMAN MAP/microtubule affinity-regulating kinase 3 OS=Homo sapiens GN=MARK3 PE=1 SV=3	P27448	87 kDa	0	3.931	0	2.9311	NA	NA
RLA0_HUMAN 60S acidic ribosomal protein P0 OS=Homo sapiens GN=RPLP0 PE=1 SV=1	P05388	34 kDa	0	3.2759	7.406	1.4656	NA	0.197894
FILA2_HUMAN Filaggrin-2 OS=Homo sapiens GN=FLG2 PE=1 SV=1	Q5D862	248 kDa	6.7627	1.3103	3.703	1.4656	0.193754	0.395787
UBB_HUMAN Polyubiquitin-B OS=Homo sapiens GN=UBB PE=1 SV=1	P0CG47 (+3)	26 kDa	0	0.65517	1.8515	0.73278	NA	0.395776
NDKB_HUMAN Nucleoside diphosphate kinase B OS=Homo sapiens GN=NME2 PE=1 SV=1	P22392	17 kDa	0	0.65517	5.5545	5.8623	NA	1.05541
KPYM_HUMAN Pyruvate kinase isozymes M1/M2 OS=Homo sapiens GN=PKM2 PE=1 SV=4	P14618	58 kDa	0	3.2759	5.5545	2.9311	NA	0.527698
D3D2_HUMAN 3,2-trans-enoyl-CoA isomerase, mitochondrial OS=Homo sapiens GN=DCI PE=1 SV=1	P42126	33 kDa	0	1.9655	5.5545	3.6639	NA	0.659627
PRDX1_HUMAN Peroxiredoxin-1 OS=Homo sapiens GN=PRDX1 PE=1 SV=1	Q06830	22 kDa	0	3.2759	3.703	0.73278	NA	0.197888
HNRPC_HUMAN Heterogeneous nuclear ribonucleoproteins C1/C2 OS=Homo sapiens GN=HNRNPC PE=1 SV=4	P07910 (+7)	34 kDa	0	2.6207	11.109	2.9311	NA	0.263849
AIFM1_HUMAN Apoptosis-inducing factor 1, mitochondrial OS=Homo sapiens GN=AIFM1 PE=1 SV=1	O95831 (+1)	67 kDa	0	2.6207	0	0.73278	NA	NA
EF1G_HUMAN Elongation factor 1-gamma OS=Homo sapiens GN=EEF1G PE=1 SV=3	P26641	50 kDa	0	2.6207	0	2.1983	NA	NA
1433B_HUMAN 14-3-3 protein beta/alpha OS=Homo sapiens GN=YWHAB PE=1 SV=3	P31946	28 kDa	0	10.483	0	11.725	NA	NA
PLAK_HUMAN Junction plakoglobin OS=Homo sapiens GN=JUP PE=1 SV=3	P14923	82 kDa	13.525	1.3103	0	0	0.0968799	NA
HNRPF_HUMAN Heterogeneous nuclear ribonucleoprotein F OS=Homo sapiens GN=HNRNPF PE=1 SV=3	P52597	46 kDa	0	3.931	5.5545	2.1983	NA	0.395769
KCRB_HUMAN Creatine kinase B-type OS=Homo sapiens GN=CKB PE=1 SV=1	P12277	43 kDa	0	1.3103	1.8515	1.4656	NA	0.791574
IF4A1_HUMAN Eukaryotic initiation factor 4A-I OS=Homo sapiens GN=EIF4A1 PE=1 SV=1	P60842	46 kDa	0	0.65517	0	1.4656	NA	NA
DHX9_HUMAN ATP-dependent RNA helicase A OS=Homo sapiens GN=DHX9 PE=1 SV=4	Q08211	141 kDa	0	0.65517	11.109	0	NA	0
CCNB1_HUMAN G2/mitotic-specific cyclin-B1 OS=Homo sapiens GN=CCNB1 PE=1 SV=1	P14635	48 kDa	0	3.2759	0	5.8623	NA	NA
HNRPD_HUMAN Heterogeneous nuclear ribonucleoprotein D0 OS=Homo sapiens GN=HNRNPD PE=1 SV=1	Q14103	38 kDa	6.7627	1.3103	9.2575	0.73278	0.193754	0.0791553
CH10_HUMAN 10 kDa heat shock protein, mitochondrial OS=Homo sapiens GN=HSPE1 PE=1 SV=2	P61604	11 kDa	0	1.3103	3.703	2.9311	NA	0.791547
AT1A1_HUMAN Sodium/potassium-transporting ATPase subunit alpha-1 OS=Homo sapiens GN=ATP1A1 PE=1 SV=1	P05023	113 kDa	0	1.3103	1.8515	2.1983	NA	1.18731
DSG1_HUMAN Desmoglein-1 OS=Homo sapiens GN=DSG1 PE=1 SV=2	Q02413	114 kDa	0	0.65517	3.703	0.73278	NA	0.197888
ROA3_HUMAN Heterogeneous nuclear ribonucleoprotein A3 OS=Homo sapiens GN=HNRNPA3 PE=1 SV=2	P51991	40 kDa	0	0.65517	11.109	0.73278	NA	0.0659627
DDX17_HUMAN Probable ATP-dependent RNA helicase DDX17 OS=Homo sapiens GN=DDX17 PE=1 SV=1	Q92841	72 kDa	0	2.6207	0	1.4656	NA	NA
DNJA2_HUMAN DnaJ homolog subfamily A member 2 OS=Homo sapiens GN=DNAJA2 PE=1 SV=1	O60884	46 kDa	0	1.9655	0	2.1983	NA	NA
PTBP1_HUMAN Polypyrimidine tract-binding protein 1 OS=Homo sapiens GN=PTBP1 PE=1 SV=1	P26599	57 kDa	0	1.3103	5.5545	2.1983	NA	0.395769
ACTC_HUMAN Actin, alpha cardiac muscle 1 OS=Homo sapiens GN=ACTC1 PE=1 SV=1	P68032	42 kDa	94.678	2.6207	0	0	0.0276801	NA
YBOX1_HUMAN Nuclease-sensitive element-binding protein 1 OS=Homo sapiens GN=YBX1 PE=1 SV=3	P67809	36 kDa	0	0.65517	3.703	2.9311	NA	0.791547
ENPL_HUMAN Endoplasmin OS=Homo sapiens GN=HSP90B1 PE=1 SV=1	P14625	92 kDa	0	1.9655	3.703	2.9311	NA	0.791547
IMA2_HUMAN Importin subunit alpha-2 OS=Homo sapiens GN=KPNA2 PE=1 SV=1	P52292	58 kDa	0	2.6207	1.8515	1.4656	NA	0.791574
NUMA1_HUMAN Nuclear mitotic apparatus protein 1 OS=Homo sapiens GN=NUMA1 PE=1 SV=2	Q14980	238 kDa	0	1.9655	0	0.73278	NA	NA
H2B1K_HUMAN Histone H2B type 1-K OS=Homo sapiens GN=HIST1H2BK PE=1 SV=3	O60814 (+8)	14 kDa	13.525	0	0	0.73278	0	NA
CDC20_HUMAN Cell division cycle protein 20 homolog OS=Homo sapiens GN=CDC20 PE=1 SV=2	Q12834	55 kDa	0	3.2759	0	0.73278	NA	NA
GSTP1_HUMAN Glutathione S-transferase P OS=Homo sapiens GN=GSTP1 PE=1 SV=2	P09211	23 kDa	6.7627	1.3103	1.8515	0.73278	0.193754	0.395776
H2A1B_HUMAN Histone H2A type 1-B/E OS=Homo sapiens GN=HIST1H2AB PE=1 SV=2	P04908 (+2)	14 kDa	13.525	0.65517	3.703	2.1983	0.0484414	0.593654
ATPA_HUMAN ATP synthase subunit alpha, mitochondrial OS=Homo sapiens GN=ATP5A1 PE=1 SV=1	P25705	60 kDa	0	0.65517	9.2575	0.73278	NA	0.0791553
RSSA_HUMAN 40S ribosomal protein SA OS=Homo sapiens GN=RPSA PE=1 SV=4	P08865	33 kDa	0	1.3103	5.5545	1.4656	NA	0.263858
LDHA_HUMAN L-lactate dehydrogenase A chain OS=Homo sapiens GN=LDHA PE=1 SV=2	P00338	37 kDa	0	2.6207	7.406	2.1983	NA	0.296827
MATR3_HUMAN Matrin-3 OS=Homo sapiens GN=MATR3 PE=1 SV=2	P43243 (+1)	95 kDa	0	1.9655	7.406	0	NA	0
S10A9_HUMAN Protein S100-A9 OS=Homo sapiens GN=S100A9 PE=1 SV=1	P06702	13 kDa	0	0.65517	1.8515	0	NA	0
2AAA_HUMAN Serine/threonine-protein phosphatase 2A 65 kDa regulatory subunit A alpha isoform OS=Homo sapiens GN=PPP2R1A PE=1 SV=4	P30153	65 kDa	0	1.3103	0	0.73278	NA	NA
CBX3_HUMAN Chromobox protein homolog 3 OS=Homo sapiens GN=CBX3 PE=1 SV=4	Q13185	21 kDa	0	0.65517	5.5545	0.73278	NA	0.131925
EF1D_HUMAN Elongation factor 1-delta OS=Homo sapiens GN=EEF1D PE=1 SV=5	P29692 (+1)	31 kDa	0	1.9655	5.5545	1.4656	NA	0.263858
SFPQ_HUMAN Splicing factor, proline- and glutamine-rich OS=Homo sapiens GN=SFPQ PE=1 SV=2	P23246	76 kDa	0	1.3103	1.8515	0.73278	NA	0.395776
IMB1_HUMAN Importin subunit beta-1 OS=Homo sapiens GN=KPNB1 PE=1 SV=2	Q14974	97 kDa	0	1.9655	1.8515	0.73278	NA	0.395776
TERA_HUMAN Transitional endoplasmic reticulum ATPase OS=Homo sapiens GN=VCP PE=1 SV=4	P55072	89 kDa	0	1.9655	0	1.4656	NA	NA
ILF3_HUMAN Interleukin enhancer-binding factor 3 OS=Homo sapiens GN=ILF3 PE=1 SV=3	Q12906	95 kDa	0	0	9.2575	0.73278	NA	0.0791553
RL10_HUMAN 60S ribosomal protein L10 OS=Homo sapiens GN=RPL10 PE=1 SV=4	P27635	25 kDa	0	0	0	4.3967	NA	NA
U520_HUMAN U5 small nuclear ribonucleoprotein 200 kDa helicase OS=Homo sapiens GN=SNRNP200 PE=1 SV=2	O75643	245 kDa	0	0.65517	0	0	NA	NA
PCBP1_HUMAN Poly(rC)-binding protein 1 OS=Homo sapiens GN=PCBP1 PE=1 SV=2	Q15365	37 kDa	0	0.65517	1.8515	1.4656	NA	0.791574
DJC10_HUMAN DnaJ homolog subfamily C member 10 OS=Homo sapiens GN=DNAJC10 PE=1 SV=2	Q8IXB1	91 kDa	0	2.6207	0	0	NA	NA
Heterogeneous nuclear ribonucleoprotein A/B OS=Homo sapiens GN=HNRNPAB PE=4 SV=1	A0A087WZV1 (+3)	?	0	0	7.406	1.4656	NA	0.197894
IGHG1_HUMAN Ig gamma-1 chain C region OS=Homo sapiens GN=IGHG1 PE=1 SV=1	P01857	36 kDa	13.525	0	0	0	0	NA
PRDX3_HUMAN Thioredoxin-dependent peroxide reductase, mitochondrial OS=Homo sapiens GN=PRDX3 PE=1 SV=3	P30048	28 kDa	0	0.65517	3.703	1.4656	NA	0.395787
BASI_HUMAN Basigin OS=Homo sapiens GN=BSG PE=1 SV=2	P35613	42 kDa	0	0.65517	0	1.4656	NA	NA
LMNA_HUMAN Lamin-A/C OS=Homo sapiens GN=LMNA PE=1 SV=1	P02545	74 kDa	0	1.9655	1.8515	0	NA	0
DNJC7_HUMAN DnaJ homolog subfamily C member 7 OS=Homo sapiens GN=DNAJC7 PE=1 SV=2	Q99615	56 kDa	0	0.65517	0	0.73278	NA	NA
ADT2_HUMAN ADP/ATP translocase 2 OS=Homo sapiens GN=SLC25A5 PE=1 SV=6	P05141	33 kDa	0	0.65517	0	1.4656	NA	NA
UAP56_HUMAN Spliceosome RNA helicase BAT1 OS=Homo sapiens GN=BAT1 PE=1 SV=1	Q13838	49 kDa	0	0	3.703	0.73278	NA	0.197888
HNRPG_HUMAN Heterogeneous nuclear ribonucleoprotein G OS=Homo sapiens GN=RBMX PE=1 SV=3	P38159	42 kDa	0	0.65517	5.5545	0	NA	0
HNRPR_HUMAN Heterogeneous nuclear ribonucleoprotein R OS=Homo sapiens GN=HNRNPR PE=1 SV=1	O43390	71 kDa	0	0	9.2575	0	NA	0
RCC1_HUMAN Regulator of chromosome condensation OS=Homo sapiens GN=RCC1 PE=1 SV=1	P18754	45 kDa	0	0	3.703	0	NA	0
ANXA2_HUMAN Annexin A2 OS=Homo sapiens GN=ANXA2 PE=1 SV=2	P07355 (+1)	39 kDa	6.7627	1.3103	1.8515	0.73278	0.193754	0.395776
H4_HUMAN Histone H4 OS=Homo sapiens GN=HIST1H4A PE=1 SV=2	P62805	11 kDa	6.7627	0	0	0	0	NA
SDF2L_HUMAN Stromal cell-derived factor 2-like protein 1 OS=Homo sapiens GN=SDF2L1 PE=1 SV=2	Q9HCN8	24 kDa	0	0.65517	0	1.4656	NA	NA
PGAM1_HUMAN Phosphoglycerate mutase 1 OS=Homo sapiens GN=PGAM1 PE=1 SV=2	P18669	29 kDa	0	1.3103	0	1.4656	NA	NA
BAG3_HUMAN BAG family molecular chaperone regulator 3 OS=Homo sapiens GN=BAG3 PE=1 SV=3	O95817	62 kDa	0	0.65517	0	0	NA	NA
UBP7_HUMAN Ubiquitin carboxyl-terminal hydrolase 7 OS=Homo sapiens GN=USP7 PE=1 SV=2	Q93009	128 kDa	0	1.3103	0	0	NA	NA
GANAB_HUMAN Neutral alpha-glucosidase AB OS=Homo sapiens GN=GANAB PE=1 SV=3	Q14697	107 kDa	0	0.65517	0	2.1983	NA	NA
MARK2_HUMAN Serine/threonine-protein kinase MARK2 OS=Homo sapiens GN=MARK2 PE=1 SV=2	Q7KZI7	88 kDa	0	1.9655	0	2.1983	NA	NA
USP9X_HUMAN Probable ubiquitin carboxyl-terminal hydrolase FAF-X OS=Homo sapiens GN=USP9X PE=1 SV=2	Q93008	290 kDa	0	1.3103	0	0.73278	NA	NA
DDX5_HUMAN Probable ATP-dependent RNA helicase DDX5 OS=Homo sapiens GN=DDX5 PE=1 SV=1	P17844	69 kDa	0	1.9655	1.8515	1.4656	NA	0.791574
PGK1_HUMAN Phosphoglycerate kinase 1 OS=Homo sapiens GN=PGK1 PE=1 SV=3	P00558	45 kDa	0	1.3103	0	0.73278	NA	NA
NONO_HUMAN Non-POU domain-containing octamer-binding protein OS=Homo sapiens GN=NONO PE=1 SV=4	Q15233	54 kDa	0	0.65517	0	1.4656	NA	NA
PDIA6_HUMAN Protein disulfide-isomerase A6 OS=Homo sapiens GN=PDIA6 PE=1 SV=1	Q15084 (+1)	48 kDa	0	2.6207	0	0.73278	NA	NA
SERA_HUMAN D-3-phosphoglycerate dehydrogenase OS=Homo sapiens GN=PHGDH PE=1 SV=4	O43175	57 kDa	0	0.65517	0	1.4656	NA	NA
PIP_HUMAN Prolactin-inducible protein OS=Homo sapiens GN=PIP PE=1 SV=1	P12273	17 kDa	0	0	1.8515	2.9311	NA	1.58309
PPIB_HUMAN Peptidyl-prolyl cis-trans isomerase B OS=Homo sapiens GN=PPIB PE=1 SV=2	P23284	24 kDa	0	0	0	1.4656	NA	NA
BAG2_HUMAN BAG family molecular chaperone regulator 2 OS=Homo sapiens GN=BAG2 PE=1 SV=1	O95816	24 kDa	0	0	0	2.1983	NA	NA
CDK2_HUMAN Cell division protein kinase 2 OS=Homo sapiens GN=CDK2 PE=1 SV=2	P24941	34 kDa	0	3.931	0	1.4656	NA	NA
RAE1L_HUMAN mRNA export factor OS=Homo sapiens GN=RAE1 PE=1 SV=1	P78406	41 kDa	0	1.9655	0	0.73278	NA	NA
COF1_HUMAN Cofilin-1 OS=Homo sapiens GN=CFL1 PE=1 SV=3	P23528	19 kDa	6.7627	0	3.703	1.4656	0	0.395787
ODO2_HUMAN Dihydrolipoyllysine-residue succinyltransferase component of 2-oxoglutarate dehydrogenase complex, mitochondrial OS=Homo sapiens GN=DLST PE=1 SV=3	P36957	49 kDa	0	0.65517	3.703	0.73278	NA	0.197888
RM12_HUMAN 39S ribosomal protein L12, mitochondrial OS=Homo sapiens GN=MRPL12 PE=1 SV=2	P52815	21 kDa	0	0.65517	3.703	1.4656	NA	0.395787
MYL6_HUMAN Myosin light polypeptide 6 OS=Homo sapiens GN=MYL6 PE=1 SV=2	P60660 (+1)	17 kDa	0	1.3103	0	0.73278	NA	NA
DJB11_HUMAN DnaJ homolog subfamily B member 11 OS=Homo sapiens GN=DNAJB11 PE=1 SV=1	Q9UBS4	41 kDa	0	0.65517	0	0.73278	NA	NA
DHSA_HUMAN Succinate dehydrogenase [ubiquinone] flavoprotein subunit, mitochondrial OS=Homo sapiens GN=SDHA PE=1 SV=2	P31040	73 kDa	0	0.65517	0	1.4656	NA	NA
ILF2_HUMAN Interleukin enhancer-binding factor 2 OS=Homo sapiens GN=ILF2 PE=1 SV=2	Q12905	43 kDa	0	1.3103	1.8515	0	NA	0
K1967_HUMAN Protein KIAA1967 OS=Homo sapiens GN=KIAA1967 PE=1 SV=2	Q8N163	103 kDa	0	0	0	1.4656	NA	NA
ELAV1_HUMAN ELAV-like protein 1 OS=Homo sapiens GN=ELAVL1 PE=1 SV=2	Q15717	36 kDa	0	0.65517	0	0	NA	NA
CALR_HUMAN Calreticulin OS=Homo sapiens GN=CALR PE=1 SV=1	P27797	48 kDa	0	1.3103	0	0	NA	NA
PDIA1_HUMAN Protein disulfide-isomerase OS=Homo sapiens GN=P4HB PE=1 SV=3	P07237	57 kDa	0	0	1.8515	2.1983	NA	1.18731
RUXF_HUMAN Small nuclear ribonucleoprotein F OS=Homo sapiens GN=SNRPF PE=1 SV=1	P62306	10 kDa	0	1.3103	0	1.4656	NA	NA
PHB2_HUMAN Prohibitin-2 OS=Homo sapiens GN=PHB2 PE=1 SV=2	Q99623	33 kDa	0	0.65517	3.703	0	NA	0
THOC4_HUMAN THO complex subunit 4 OS=Homo sapiens GN=THOC4 PE=1 SV=3	Q86V81 (+1)	27 kDa	0	0	3.703	1.4656	NA	0.395787
TRAP1_HUMAN Heat shock protein 75 kDa, mitochondrial OS=Homo sapiens GN=TRAP1 PE=1 SV=3	Q12931	80 kDa	0	1.3103	0	2.9311	NA	NA
HNRPQ_HUMAN Heterogeneous nuclear ribonucleoprotein Q OS=Homo sapiens GN=SYNCRIP PE=1 SV=2	O60506	70 kDa	0	0.65517	5.5545	0.73278	NA	0.131925
DCD_HUMAN Dermcidin OS=Homo sapiens GN=DCD PE=1 SV=2	P81605	11 kDa	13.525	0.65517	3.703	0	0.0484414	0
PGRC1_HUMAN Membrane-associated progesterone receptor component 1 OS=Homo sapiens GN=PGRMC1 PE=1 SV=3	O00264	22 kDa	0	1.3103	0	0.73278	NA	NA
RUVB1_HUMAN RuvB-like 1 OS=Homo sapiens GN=RUVBL1 PE=1 SV=1	Q9Y265	50 kDa	0	0.65517	0	0	NA	NA
IPO5_HUMAN Importin-5 OS=Homo sapiens GN=IPO5 PE=1 SV=4	O00410	124 kDa	0	0	0	0.73278	NA	NA
PROF1_HUMAN Profilin-1 OS=Homo sapiens GN=PFN1 PE=1 SV=2	P07737	15 kDa	0	1.3103	0	1.4656	NA	NA
HNRDL_HUMAN Heterogeneous nuclear ribonucleoprotein D-like OS=Homo sapiens GN=HNRPDL PE=1 SV=3	O14979	46 kDa	0	0	5.5545	0	NA	0
SSRP1_HUMAN FACT complex subunit SSRP1 OS=Homo sapiens GN=SSRP1 PE=1 SV=1	Q08945	81 kDa	0	0	3.703	0.73278	NA	0.197888
FLNA_HUMAN Filamin-A OS=Homo sapiens GN=FLNA PE=1 SV=4	P21333 (+1)	281 kDa	0	1.3103	0	0	NA	NA
RBM3_HUMAN Putative RNA-binding protein 3 OS=Homo sapiens GN=RBM3 PE=1 SV=1	P98179	17 kDa	0	0.65517	5.5545	0	NA	0
HNRH3_HUMAN Heterogeneous nuclear ribonucleoprotein H3 OS=Homo sapiens GN=HNRNPH3 PE=1 SV=2	P31942	37 kDa	0	1.3103	0	0.73278	NA	NA
DLDH_HUMAN Dihydrolipoyl dehydrogenase, mitochondrial OS=Homo sapiens GN=DLD PE=1 SV=2	P09622	54 kDa	0	1.3103	3.703	0.73278	NA	0.197888
CALX_HUMAN Calnexin OS=Homo sapiens GN=CANX PE=1 SV=2	P27824	68 kDa	0	0	0	0.73278	NA	NA
UBA1_HUMAN Ubiquitin-like modifier-activating enzyme 1 OS=Homo sapiens GN=UBA1 PE=1 SV=3	P22314	118 kDa	0	0	0	1.4656	NA	NA
ERP44_HUMAN Endoplasmic reticulum resident protein 44 OS=Homo sapiens GN=ERP44 PE=1 SV=1	Q9BS26	47 kDa	0	1.9655	0	0	NA	NA
CCNA2_HUMAN Cyclin-A2 OS=Homo sapiens GN=CCNA2 PE=1 SV=1	P20248	49 kDa	0	1.3103	0	0.73278	NA	NA
TADBP_HUMAN TAR DNA-binding protein 43 OS=Homo sapiens GN=TARDBP PE=1 SV=1	Q13148	45 kDa	0	0.65517	0	0	NA	NA
DDX3X_HUMAN ATP-dependent RNA helicase DDX3X OS=Homo sapiens GN=DDX3X PE=1 SV=3	O00571	73 kDa	0	1.3103	0	0	NA	NA
BAF_HUMAN Barrier-to-autointegration factor OS=Homo sapiens GN=BANF1 PE=1 SV=1	O75531	10 kDa	0	0	3.703	0	NA	0
DNJB1_HUMAN DnaJ homolog subfamily B member 1 OS=Homo sapiens GN=DNAJB1 PE=1 SV=4	P25685	38 kDa	0	0	0	0	NA	NA
RB11A_HUMAN Ras-related protein Rab-11A OS=Homo sapiens GN=RAB11A PE=1 SV=3	P62491 (+1)	24 kDa	0	0	0	1.4656	NA	NA
APOA1_HUMAN Apolipoprotein A-I OS=Homo sapiens GN=APOA1 PE=1 SV=1	P02647	31 kDa	13.525	0	0	0	0	NA
PDIA3_HUMAN Protein disulfide-isomerase A3 OS=Homo sapiens GN=PDIA3 PE=1 SV=4	P30101	57 kDa	0	1.3103	0	0.73278	NA	NA
SPR2E_HUMAN Small proline-rich protein 2E OS=Homo sapiens GN=SPRR2E PE=2 SV=2	P22531 (+1)	8 kDa	6.7627	0	0	0	0	NA
STRAP_HUMAN Serine-threonine kinase receptor-associated protein OS=Homo sapiens GN=STRAP PE=1 SV=1	Q9Y3F4	38 kDa	0	0	0	0.73278	NA	NA
RL12_HUMAN 60S ribosomal protein L12 OS=Homo sapiens GN=RPL12 PE=1 SV=1	P30050	18 kDa	0	0	3.703	0.73278	NA	0.197888
TBB2C_HUMAN Tubulin beta-2C chain OS=Homo sapiens GN=TUBB2C PE=1 SV=1	P68371	50 kDa	0	0	0	14.656	NA	NA
PEBP1_HUMAN Phosphatidylethanolamine-binding protein 1 OS=Homo sapiens GN=PEBP1 PE=1 SV=3	P30086	21 kDa	0	1.3103	0	0.73278	NA	NA
PSB6_HUMAN Proteasome subunit beta type-6 OS=Homo sapiens GN=PSMB6 PE=1 SV=4	P28072	25 kDa	0	1.3103	0	0	NA	NA
CATD_HUMAN Cathepsin D OS=Homo sapiens GN=CTSD PE=1 SV=1	P07339	45 kDa	0	0	0	0	NA	NA
SPB3_HUMAN Serpin B3 OS=Homo sapiens GN=SERPINB3 PE=1 SV=2	P29508 (+2)	45 kDa	0	0	0	0	NA	NA
ROA0_HUMAN Heterogeneous nuclear ribonucleoprotein A0 OS=Homo sapiens GN=HNRNPA0 PE=1 SV=1	Q13151	31 kDa	0	0	3.703	0	NA	0
PSB5_HUMAN Proteasome subunit beta type-5 OS=Homo sapiens GN=PSMB5 PE=1 SV=3	P28074	28 kDa	0	0	0	1.4656	NA	NA
RL4_HUMAN 60S ribosomal protein L4 OS=Homo sapiens GN=RPL4 PE=1 SV=5	P36578	48 kDa	0	0	0	1.4656	NA	NA
TXND5_HUMAN Thioredoxin domain-containing protein 5 OS=Homo sapiens GN=TXNDC5 PE=1 SV=2	Q8NBS9	48 kDa	0	1.3103	0	0	NA	NA
